# Supplementary material for: Hepatocyte-specific CCAAT/enhancer binding protein α restricts liver fibrosis progression
Source: J Clin Invest. 2024 Apr 1;134(7):e166731. doi: 10.1172/JCI166731 (PMC10977981; doi:10.1172/JCI166731)
Supplement: Supporting data values [file jci-134-166731-s136.xlsx]

## Sheet: Fig.1A
Relative CEBPA mRNA		Normal	NASH
		2.08014	0.352197
		1.56322	0.527972
		1.35735	0.658838
		0.966085	1.69816
		1.09926	0.251819
		0.793511	0.247571
		0.487204	0.670057
		0.512929	0.996
		0.37756	0.59945
		1.38115	0.557664
		1.4517	0.277256
		0.642091	0.245259
		0.287787	0.127798
			1.40626
			0.968541
			0.241189
			0.292876
			1.11713
			0.605511
			0.859626
			0.36513
			0.538683
			0.36449
			0.345183
			0.216784
			0.500367
			0.773404
			0.695603

## Sheet: Fig.1B
CEBPA mRNA correlation with TGFB1 mRNA				CEBPA	TGFB1
				0.352197	5.74821
				0.527972	4.59623
				0.658838	7.10769
				1.69816	5.1699
				0.251819	0.522569
				0.247571	2.52544
				0.670057	2.25753
				0.996	3.29055
				0.59945	1.61287
				0.557664	2.09445
				0.277256	2.38145
				0.245259	1.9832
				0.127798	3.15131
				0.487204	4.32749
				0.968541	4.40686
				0.241189	2.41647
				0.292876	7.88676
				1.11713	3.0433
				0.605511	5.52278
				0.859626	3.32091
				0.36513	3.10042
				0.538683	2.27517
				0.36449	4.45006
				0.345183	1.95151
				0.216784	2.40628
				0.500367	4.25202
				0.773404	3.18485
				0.695603	2.12099
				2.08014	0.571618
				1.56322	1.2154
				1.35735	1.08455
				0.966085	1.38593
				1.09926	0.535382
				0.793511	0.870518
				1.40626	0.418738
				0.512929	0.898884
				0.37756	0.985449
				1.38115	0.588295
				0.287787	2.64451
				0.642091	1.1736
				1.4517	0.627118

## Sheet: Fig.1C
CEBPA mRNA correlation with TIMP1 mRNA				CEBPA	TIMP1
				0.352197	2.54252
				0.527972	3.75503
				0.658838	2.69076
				0.251819	2.48831
				1.69816	0.607424
				0.247571	1.9141
				0.670057	1.24812
				0.996	1.12539
				0.59945	1.20871
				0.557664	2.6218
				0.277256	2.381
				0.245259	1.54746
				0.127798	0.539032
				1.40626	0.84515
				0.968541	1.9582
				0.241189	2.67619
				0.292876	3.79183
				1.11713	0.45025
				0.605511	3.39328
				0.859626	1.48611
				0.36513	2.52378
				0.538683	1.39893
				0.36449	1.91222
				0.345183	1.85123
				0.216784	0.561716
				0.500367	3.39404
				0.773404	1.02362
				0.695603	4.945
				2.08014	0.629044
				0.287787	1.73055
				1.35735	0.946036
				0.966085	0.75614
				1.09926	0.39539
				0.793511	0.273143
				1.4517	0.352411
				0.512929	1.44833
				0.37756	2.28143
				1.38115	0.587755
				0.487204	1.70743
				0.642091	1.28599
				1.56322	0.606357

## Sheet: Fig.1D
CEBPA mRNA correlation with TIMP2 mRNA				CEBPA	TIMP2
				0.352197	7.77643
				0.527972	10.03
				0.658838	9.7879
				0.251819	4.52088
				1.69816	0.555809
				0.247571	1.41537
				0.670057	7.79121
				0.996	2.85745
				0.59945	3.27693
				0.557664	3.65785
				1.40626	0.557287
				0.245259	2.94441
				0.127798	14.0005
				0.277256	16.3552
				0.968541	4.15748
				0.241189	3.40171
				0.292876	9.8988
				1.11713	0.956036
				0.605511	5.71126
				0.859626	2.81116
				0.36513	2.69747
				0.538683	2.51515
				0.36449	4.77596
				0.345183	5.86036
				0.216784	1.56134
				0.500367	5.02907
				0.773404	13.7162
				0.695603	2.10389
				2.08014	0.719241
				1.56322	0.405393
				1.35735	0.180658
				0.966085	0.686951
				1.09926	0.172647
				0.793511	1.40582
				0.487204	0.716818
				0.512929	0.975047
				0.37756	2.5599
				1.38115	0.248549
				1.4517	0.510282
				0.642091	0.663311
				0.287787	3.75538

## Sheet: Fig. 1F
CEBPA p42 protein			Normal	NASH
			2.19205	0.174032
			1.00032	0.071045
			1.35281	0.140559
			1.6188	0.025553
			1.30515	0.370719
			1.09124	0.14412
			0.421923	0.718528
			0.305533	0.166839
			0.496944	0.319446
			0.760394	0.158125
			1.04668	0.040801
			0.408159	1.05519

## Sheet: Fig. 1G
CEBPA p30 protein			Normal	NASH
			0.182042	0.117282
			0.659487	0.203469
			1.30583	0.241217
			0.445342	0.185157
			1.9884	0.313291
			1.47493	0.117287
			1.30739	0.177187
			0.56684	0.235052
			0.616679	0.146556
			0.869081	0.379827
			1.04467	0.07506
			1.53931	0.392909

## Sheet: Fig. 1I
CEBPA positive hepatocytes (%)				Normal	F0	F1	F2	F3	F4
				90	92	80	80	60	40
				95	95	95	73	30	30
				98	90	90	85	75	35
					95	90	68	50	15
					90	92	75	25	15
					95	95	30	30	10
					85	85	55		12
					88	85
					85	80

## Sheet: Fig. 1J
Relative liver Cebpa mRNA				Control	HFCFD13W	HFCFD26W
				0.998687	0.419563	0.371727
				0.716854	0.831188	0.448056
				1.0363	0.904649	0.43992
				1.10265	0.821784	0.457812
				1.22241	0.690316	0.323044

## Sheet: Fig. 1K
Relative Cebpa mRNA				Control	HFCFD13W	HFCFD26W
Primary mouse hepatocytes				1.26894	0.484426	0.461951
				0.87827	0.515428	0.444476
				1.20549	0.447245	0.413847
				0.744335	0.589091	0.391813

## Sheet: Fig. 1N
				Control	HFCFD13W	HFCFD26W
CEBPA positive cells (per field)				135	75	50
				120	65	42
				150	90	60

[truncated: 118 more sheets: Fig. 2B, Fig. 2C, Fig. 2D, Fig. 2E, Fig. 2F, Fig. 2G, Fig. 2H, Fig. 2I, Fig. 3B, Fig. 3D, Fig. 3G, Fig. 3H, Fig. 3I, Fig. 3J, Fig. 4C, Fig. 4D, Fig. 4E, Fig. 4F, Fig. 4G, Fig. 4H …]
